# Supplementary material for: Application of a 3D pseudocontinuous arterial spin-labeled perfusion MRI scan combined with a postlabeling delay value in the diagnosis of neonatal hypoxic-ischemic encephalopathy
Source: PLoS One. 2019 Jul 8;14(7):e0219284. doi: 10.1371/journal.pone.0219284 (PMC6613698; doi:10.1371/journal.pone.0219284)
Supplement: S1 File — (ZIP) [file pone.0219284.s001.zip]

Archive with 60 entries (59 files):
- patient CBF map/
- patient CBF map/Figure1.tif
- patient CBF map/Figure10.tif
- patient CBF map/Figure11.tif
- patient CBF map/Figure12.tif
- patient CBF map/Figure13.tif
- patient CBF map/Figure3.tif
- patient CBF map/Figure4.tif
- patient CBF map/Figure5..tif
- patient CBF map/Figure6.tif
- patient CBF map/Figure7..tif
- patient CBF map/Figure9.tif
- patient CBF map/HIE1.tif
- patient CBF map/HIE10.tif
- patient CBF map/HIE11.tif
- patient CBF map/HIE12.tif
- patient CBF map/HIE13.tif
- patient CBF map/HIE14.tif
- patient CBF map/HIE15.tif
- patient CBF map/HIE16.tif
- patient CBF map/HIE17.tif
- patient CBF map/HIE18.tif
- patient CBF map/HIE19.tif
- patient CBF map/HIE2.tif
- patient CBF map/HIE20.tif
- patient CBF map/HIE21.tif
- patient CBF map/HIE22.tif
- patient CBF map/HIE23.tif
- patient CBF map/HIE24.tif
- patient CBF map/HIE25.tif
- patient CBF map/HIE26.tif
- patient CBF map/HIE27.tif
- patient CBF map/HIE28.tif
- patient CBF map/HIE29.tif
- patient CBF map/HIE3.tif
- patient CBF map/HIE30.tif
- patient CBF map/HIE31.tif
- patient CBF map/HIE32.tif
- patient CBF map/HIE33.tif
- patient CBF map/HIE34.tif
- patient CBF map/HIE35.tif
- patient CBF map/HIE36.tif
- patient CBF map/HIE37.tif
- patient CBF map/HIE38.tif
- patient CBF map/HIE39.tif
- patient CBF map/HIE4.tif
- patient CBF map/HIE40.tif
- patient CBF map/HIE5.tif
- patient CBF map/HIE6.tif
- patient CBF map/HIE7.tif
- patient CBF map/HIE8.tif
- patient CBF map/HIE9.tif
- patient CBF map/Healthy neonates1.tif
- patient CBF map/Healthy neonates2.tif
- patient CBF map/Healthy neonates3.tif
- patient CBF map/Healthy neonates4.tif
- patient CBF map/Healthy neonates5.tif
- patient CBF map/Healthy neonates6.tif
- patient CBF map/Healthy neonates7.tif
- patient CBF map/Healthy neonates8.tif
